# Supplementary material for: Meso- and Rac-[bis(3-phenyl-6-tert-butylinden-1-yl)dimethylsilyl]zirconium Dichloride: Precatalysts for the Production of Differentiated Polyethylene Products with Enhanced Properties
Source: Polymers (Basel). 2022 May 30;14(11):2217. doi: 10.3390/polym14112217 (PMC9183169; doi:10.3390/polym14112217)
Supplement: Supplementary file 1 [file polymers-14-02217-s001.zip]

Archive with 1 entries (1 files):
- polymers-1748500-supplementary.pdf
